# Supplementary material for: The Burden of Pertussis Disease and Vaccination Coverage in Australian Adults Attending Primary Health Care
Source: Vaccines (Basel). 2025 Oct 2;13(10):1029. doi: 10.3390/vaccines13101029 (PMC12568010; doi:10.3390/vaccines13101029)
Supplement: Supplementary file 1 [file vaccines-13-01029-s001.zip]

Archive with 2 entries (2 files):
- Supplementary figure.jpg
- vaccines-3854792-supplementary tables.pdf
